# Supplementary material for: MEFV and NLRP3 Inflammasome Expression Is Attributed to Immature Macrophages and Correlates with Serum Inflammatory Proteins in Crohn´s Disease Patients
Source: Inflammation. 2022 Feb 21;45(4):1631–50. doi: 10.1007/s10753-022-01647-8 (PMC8860375; doi:10.1007/s10753-022-01647-8)
Supplement: Supplementary file 4 — Online Resource Table S1 Primers used for gene expression analyses. (a) Primers used for gene expression analysis are shown by category to indicate the function/components of each gene within the inflammasome. (b) List of the genes added to the commercial NanoString nCounter Fibrosis panel. CD patients were from Cohort 2 (Table 1) and Controls were for CD cohort 2 (Table 2) (XLSX 15 KB) [file 10753_2022_1647_MOESM4_ESM.xlsx]

## Sheet: a
Online Resource Table S1a. Primers used for gene expression analysis
Primers used for RT-PCR
Category	Gene	Fw	Rv	Sample
Sensors	AIM2	5'-TGTAGTCCAGAAGGTAAC-3'	5'-CAGTGTGAAGAATGTAAGT-3'	Tissue
	MEFV	5'-CTCAATAGTCACGGAATG-3'	5'-CCTAACTTACCTCTGCTA-3'	Tissue, PBMCs
	NLRP1	5'-CTGATTATGTGGAGGAGAA-3'	5'-GTATGACTATGCGAGGTT-3'	Tissue
	NLRP3	5'-CTCTAGCTGTTCCTGAGGCTG-3'	5'-TTAGGCTTCGGTCCACACAGA-3	Tissue, PBMCs
	NLRP6	5'-GTTCTCAAGGCACCACAA-3'	5'-ACAGTGGGTCAGTCATTG-3'	Tissue
	NOD2	5'-GAACTGAACTCTGACAAC-3'	5'-AAGGCTTCAACATACATC-3'	Tissue
Adaptor	ASC	5′-ATCCAGGCCCCTCCTCAGT-3′	5′-GTTTGTGACCCTCGCGATAAG-3	Tissue, PBMCs
Effectors	CASP1	5'-GCCTGTTCCTGTGATGTGGA-3'	5'-TTCACTTCCTGCCCACAGAC-3'	Tissue, PBMCs
	CASP4	5'-CAGAAGGCAACCACAGAA-3'	5'-TGTTCCACCAAGTTATCCAA-3'	Tissue
	CASP5	5'-CTGACATTGAAGGAAGAG-3'	5'-GGTCCATATTGAGAAGTG-3'	Tissue
	GSDMD	5'-CTACTGCCTGGTGGTTAG-3'	5'-TTGATAGACAGGTTGACACA-3'	Tissue
	PKN1	5'-CTCGAAGATTTCAAGTTCC-3'	5'-AATGTCCCCTTTCTTCAGAG-3'	PBMCs
Cytokines	IL-18	5'-GTATGGCTGTAACTATCT-3'	5'-GTATCCTTCGTATGATGA-3'	Tissue
	IL-1β	5'-CTTCAGCCAATCTTCATT-3'	5'-AGAACAAGTCATCCTCAT-3'	Tissue
Autophagy-related	LRRK2	5'-TTTTGATGCCATGCACTCATTTC-3'	5'-GGAATCGCTAGGGAATGTAAACA-3'	Tissue
Housekeeping	RPLP0	5'-AAGGAAGAGTCGGAGGAG-3'	5'-CTGGCTAAGTTGGTTGCT-3'	Tissue, PBMCs

## Sheet: b
Online Resource Table S1b. Genes added to the nCounter Fibrosis panel
Gene	Uniprot ID	Source
CASP1	P29466	nCounter (NanoString)
DNER	Q8NFT8
GSDMD	P57764
IL18	Q14116
LRRK2	Q5S007
NLRP1	Q9C000
NLRP6	P59044
OSM	P13725
OSMR	Q99650
NOD2	Q9HC29
PYCARD	Q9ULZ3
TNFSF12	O43508
NTF3	P20783
ATG16L1	Q676U5
CCL20	P78556
CCL5	P13501
CD1C	P29017
HMGB1	P09429
IL12A	P29459
IL22	Q9GZX6
IL23A	Q9NPF7
BATF3	Q9NR55
IL17C	Q9P0M4
MPO	P05164
PGLYRP1	O75594
RORC	P51449
THBD	P07204
TREM1	Q9NP99
TYROBP	O43914
XCR1	P46094
