# Supplementary material for: MEFV and NLRP3 Inflammasome Expression Is Attributed to Immature Macrophages and Correlates with Serum Inflammatory Proteins in Crohn´s Disease Patients
Source: Inflammation. 2022 Feb 21;45(4):1631–50. doi: 10.1007/s10753-022-01647-8 (PMC8860375; doi:10.1007/s10753-022-01647-8)
Supplement: Supplementary file 5 — Online Resource Table S2 Gene-to-gene correlations of inflammasome sensor and downstream effector gene expression of LP and IECs cells. Correlations between gene expression of inflammasome sensors (MEFV, NLRP3, NLRP6, AIM2 and NLRP1) and effectors, indicated in the respective columns, for (a) LP and (b) IECs from controls and CD ileum are shown. Gene expression is FACS-adjusted for cell composition of EpCAM+, CD45+, CD45-EpCAM- as gated in Online Resource Fig. S1. Significant correlations (p<0.05) are highlighted in yellow. Ctr IECs n=7, CD IECs n=10, Ctr LP n=8, CD LP n=9. CD patients were from Cohort 2 (Table 1) and Controls were for CD cohort 2 (Table 2) (XLSX 14 KB) [file 10753_2022_1647_MOESM5_ESM.xlsx]

## Sheet: S2
Online Resource Table S2. Gene-to-gene correlations between inflammasome sensor and effector expression in ileum LP cells and IECsa
a LP cells							b IECs
Correlation		Control		CD			Correlation		Control		CD
Sensor	Effectors	R	p	R	p		Sensor	Effectors	R	p	R	p
MEFV							MEFV
MEFV	IL-1β	0.0193984	0.970906	0.852942	0.0146917		MEFV	IL-1β	0.883793	0.0467158	0.698299	0.0540573
MEFV	CASP1	0.0678441	0.89839	0.944699	0.00134062		MEFV	CASP4	0.151063	0.808395	0.721222	0.043471
MEFV	CASP5	-0.279308	0.591933	0.816784	0.0249371		MEFV	CASP5	0.250312	0.684654	0.705893	0.0503962
NLRP3							MEFV	GSDMD	0.637486	0.247267	0.744146	0.0342476
NLRP3	IL-1β	-0.938643	0.00553161	0.701695	0.0788726		NLRP3
NLRP6							NLRP3	IL-1β	0.308193	0.6139	0.75025	0.0320147
NLRP6	CASP1	0.848452	0.03271	0.134211	0.774204		NLRP6
NLRP6	GSDMD	0.685963	0.132444	0.834849	0.0194362		NLRP6	CASP1	0.747067	0.14677	0.920813	0.0011688
AIM2							NLRP6	CASP4	0.938366	0.0181971	0.818178	0.0130525
AIM2	IL-18	-0.855536	0.0297974	-0.864108	0.0121357		NLRP6	GSDMD	0.538984	0.348594	0.764978	0.0270022
NLRP1							AIM2
NLRP1	CASP1	0.816392	0.0474729	-0.859114	0.0132443		AIM2	IL-1β	0.774033	0.124481	0.951616	0.000272989
							NLRP1
							NLRP1	CASP5	0.669841	0.216095	0.901135	0.00224022
							NLRP1	GSDMD	0.969587	0.00633767	0.695595	0.0553978
aSignificant correlations (p<0.05) between inflammasome sensor and effector gene expression in CD patients and controls are shown and highlighted in yellow.
