# Supplementary material for: MEFV and NLRP3 Inflammasome Expression Is Attributed to Immature Macrophages and Correlates with Serum Inflammatory Proteins in Crohn´s Disease Patients
Source: Inflammation. 2022 Feb 21;45(4):1631–50. doi: 10.1007/s10753-022-01647-8 (PMC8860375; doi:10.1007/s10753-022-01647-8)
Supplement: Supplementary file 6 — Online Resource Table S3 Significant correlations of MEFV, NLRP3 and NLRP6 inflammasome-related gene expression to serum proteins in paired CD ileitis samples. Significant correlations (p<0.05) between expression of genes related the MEFV, NLRP3 and NLRP6 inflammasomes with serum proteins detected in CD patients are shown. Genes in (a) LP cells and (b) IECs from CD patients using paired mucosa-serum samples are shown. Gene expression is FACS-adjusted for cell composition (EpCAM+, CD45+, CD45-EpCAM-; Online Resource Fig. S1). For gene expression analysis, n=6 for LP and n=7 for IECs. For serum proteins, n=7 CD. CD patients were from Cohort 2 (Table 1) (XLSX 14 KB) [file 10753_2022_1647_MOESM6_ESM.xlsx]

## Sheet: Only p<0.05
Online Resource Table S3. Significant correlations of MEFV, NLRP3 and NLRP6 ileal gene expression to serum proteins using paired samples from CD patients.
a LP cells					b IECs
Gene	Protein	R	p		Gene	Protein	R	p
MEFV					NLRP6
MEFV	CCL25	-0.923685	0.00851368		NLRP6	IL-17C	0.771971	0.0419958
MEFV	CD5	-0.890057	0.0174666		NLRP6	IL-18	0.945783	0.0012766
MEFV	CD8A	-0.927764	0.00763863		NLRP6	MCP-1	0.759164	0.0477853
MEFV	CDCP1	-0.915682	0.0103645		NLRP6	TRAILb	0.85153	0.015035
MEFV	CST5	-0.9567	0.00277171		bTRAIL is a differentially expressed protein in Table 2.
MEFV	IL-12B	-0.818454	0.0464464
MEFV	TNFRSF9	-0.848034	0.0328859
NLRP3
NLRP3	CXCL11	0.927441	0.00770623
NLRP3	IL6a	-0.869007	0.024615
NLRP6
NLRP6	EN-RAGE	-0.867985	0.0249917
NLRP6	IL-18R1	0.844481	0.0343984
NLRP6	IL-18	0.819712	0.0458257
NLRP6	MCP-1	0.835439	0.0383924
NLRP6	MCP-2	0.896484	0.0155188
aIL-6 is a differentially expressed protein in Table 3.
